# Supplementary material for: ﻿A new species of feather-tailed leaf-toed gecko, Kolekanos Heinicke, Daza, Greenbaum, Jackman, Bauer, 2014 (Squamata, Gekkonidae) from the poorly explored savannah of western Angola
Source: Zookeys. 2022 Nov 2;1127:91–116. doi: 10.3897/zookeys.1127.84942 (PMC9836571; doi:10.3897/zookeys.1127.84942)
Supplement: XML Treatment for Kolekanos spinicaudus [file zookeys.1127.84942-treatment1.xml]

<!DOCTYPE tp:taxon-treatment
  PUBLIC "-//TaxonX//DTD Taxonomic Treatment Publishing DTD v0 20100105//EN" "tax-treatment-NSO.dtd">
<tp:taxon-treatment xmlns:tp="http://www.plazi.org/taxpub"><tp:treatment-meta><kwd-group><label>Taxon classification</label><kwd>
              <named-content content-type="kingdom">Animalia</named-content>
            </kwd><kwd>
              <named-content content-type="order">Squamata</named-content>
            </kwd><kwd>
              <named-content content-type="family">Gekkonidae</named-content>
            </kwd></kwd-group><mixed-citation publication-type="journal"><person-group><name><surname>Lobón-Rovira</surname><given-names>Javier</given-names></name><name><surname>Conradie</surname><given-names>Werner</given-names></name><name><surname>Baptista</surname><given-names>Ninda L.</given-names></name><name><surname>Vaz Pinto</surname><given-names>Pedro</given-names></name></person-group><article-title>﻿A new species of feather-tailed leaf-toed gecko, <italic><tp:taxon-name><tp:taxon-name-part taxon-name-part-type="genus" reg="Kolekanos">Kolekanos</tp:taxon-name-part></tp:taxon-name></italic> Heinicke, Daza, Greenbaum, Jackman, Bauer, 2014 (<tp:taxon-name><tp:taxon-name-part taxon-name-part-type="order">Squamata</tp:taxon-name-part></tp:taxon-name>, <tp:taxon-name><tp:taxon-name-part taxon-name-part-type="family">Gekkonidae</tp:taxon-name-part></tp:taxon-name>) from the poorly explored savannah of western Angola</article-title><source>Zookeys</source><day>02</day><month>11</month><year>2022</year><volume>1127</volume><fpage>91</fpage><lpage>116</lpage><pub-id pub-id-type="doi">10.3897/zookeys.1127.84942</pub-id></mixed-citation></tp:treatment-meta><tp:nomenclature><label>﻿</label><tp:taxon-name>
            <object-id xmlns:xlink="http://www.w3.org/1999/xlink" content-type="arpha" xlink:type="simple">8448786F-208D-5B13-8D0C-0794BF71DCDE</object-id>
            <tp:taxon-name-part taxon-name-part-type="genus" reg="Kolekanos">Kolekanos</tp:taxon-name-part>
            <tp:taxon-name-part taxon-name-part-type="species" reg="spinicaudus">spinicaudus</tp:taxon-name-part>
            <object-id xmlns:xlink="http://www.w3.org/1999/xlink" content-type="zoobank" xlink:type="simple">https://zoobank.org/80186811-4C1C-4F26-B791-0824BA79E221</object-id>
          </tp:taxon-name><tp:taxon-status xmlns:xlink="http://www.w3.org/1999/xlink" xlink:type="simple">sp. nov.</tp:taxon-status><xref ref-type="fig" rid="F3">Figs 3</xref><xref ref-type="fig" rid="F4">, 4</xref><xref ref-type="fig" rid="F5">, 5</xref><xref ref-type="fig" rid="F6">, 6</xref><xref ref-type="fig" rid="F7">, 7</xref><xref ref-type="table" rid="T3">, Tables 3</xref><xref ref-type="table" rid="T4">, 4</xref><xref ref-type="supplementary-material" rid="S2">, Suppl. material 2</xref></tp:nomenclature><tp:treatment-sec sec-type="Holotype" id="SECID0EPLAI"><title>Holotype.</title><p><named-content xmlns:xlink="http://www.w3.org/1999/xlink" content-type="dwc:institutional_code" xlink:title="Museo Nacional de Ciencias Naturales" xlink:href="http://grbio.org/institution/museo-nacional-de-ciencias-naturales" xlink:type="simple">MNCN</named-content> 50769, adult male, with regenerated tail and incision in the ventral region, collected in Carivo (<named-content xmlns:xlink="http://www.w3.org/1999/xlink" content-type="dwc:verbatimCoordinates" xlink:type="simple"><named-content content-type="geo-json" specific-use="{&#34;type&#34;:&#34;Point&#34;,&#34;coordinates&#34;:[13.421080,-13.192250]}" id="NCID0EAMAI" xlink:type="simple">-13.19225, 13.42108</named-content></named-content>, 362 m a.s.l.), Benguela Province, Angola, by Pedro and Afonso Vaz Pinto on 19 August 2021.</p></tp:treatment-sec><tp:treatment-sec sec-type="Paratypes" id="SECID0EFMAI"><title>Paratypes.</title><p><named-content xmlns:xlink="http://www.w3.org/1999/xlink" content-type="dwc:institutional_code" xlink:title="Museo Nacional de Ciencias Naturales" xlink:href="http://grbio.org/institution/museo-nacional-de-ciencias-naturales" xlink:type="simple">MNCN</named-content> 50766, adult male, collected from Ekongo (<named-content xmlns:xlink="http://www.w3.org/1999/xlink" content-type="dwc:verbatimCoordinates" xlink:type="simple"><named-content content-type="geo-json" specific-use="{&#34;type&#34;:&#34;Point&#34;,&#34;coordinates&#34;:[13.206500,-13.249400]}" id="NCID0EWMAI" xlink:type="simple">-13.24940, 13.20650</named-content></named-content>, 636 m a.s.l.), Benguela Province, Angola, by Javier Lobón-Rovira and Pedro Vaz Pinto on 22 November 2021; <named-content xmlns:xlink="http://www.w3.org/1999/xlink" content-type="dwc:institutional_code" xlink:title="Museo Nacional de Ciencias Naturales" xlink:href="http://grbio.org/institution/museo-nacional-de-ciencias-naturales" xlink:type="simple">MNCN</named-content> 50767 &amp; <abbrev xmlns:xlink="http://www.w3.org/1999/xlink" content-type="institution" xlink:title="Fundação Kissama" id="ABBRID0EDNAI" xlink:type="simple">FKH</abbrev>-0845, adult females, with the same collecting data as the previous. <abbrev xmlns:xlink="http://www.w3.org/1999/xlink" content-type="institution" xlink:title="Fundação Kissama" id="ABBRID0EINAI" xlink:type="simple">FKH</abbrev>-0645 &amp; <abbrev xmlns:xlink="http://www.w3.org/1999/xlink" content-type="institution" xlink:title="Fundação Kissama" id="ABBRID0ENNAI" xlink:type="simple">FKH</abbrev>-0650, adult females, <abbrev xmlns:xlink="http://www.w3.org/1999/xlink" content-type="institution" xlink:title="Fundação Kissama" id="ABBRID0ESNAI" xlink:type="simple">FKH</abbrev>-0647–8, adult males, <named-content xmlns:xlink="http://www.w3.org/1999/xlink" content-type="dwc:institutional_code" xlink:title="Museo Nacional de Ciencias Naturales" xlink:href="http://grbio.org/institution/museo-nacional-de-ciencias-naturales" xlink:type="simple">MNCN</named-content> 50768, subadult male, all with the same collecting data as the holotype.</p></tp:treatment-sec><tp:treatment-sec sec-type="etymology" id="SECID0E6NAI"><title>Etymology.</title><p>The name “<italic><tp:taxon-name><tp:taxon-name-part taxon-name-part-type="genus" reg="Kolekanos"/><tp:taxon-name-part taxon-name-part-type="species" reg="spinicaudus">spinicaudus</tp:taxon-name-part></tp:taxon-name></italic>” is derived from the combination of the Latin words “spina” and “cauda”, that refers to the spiny appearance of the tail of the new species. The species epithet is used as a singular nominative adjective “-<italic>us</italic>”.</p></tp:treatment-sec><tp:treatment-sec sec-type="diagnosis" id="SECID0EROAI"><title>Diagnosis.</title><p><italic><tp:taxon-name><tp:taxon-name-part taxon-name-part-type="genus" reg="Kolekanos">Kolekanos</tp:taxon-name-part></tp:taxon-name></italic> can be easily differentiated from other circum-Indian leaf-toed and African leaf-toed geckos, based on its ornamented tail (versus non-ornamented tail in the remaining genera). The new species differs from <italic><tp:taxon-name><tp:taxon-name-part taxon-name-part-type="genus" reg="Kolekanos">K.</tp:taxon-name-part><tp:taxon-name-part taxon-name-part-type="species" reg="plumicaudus">plumicaudus</tp:taxon-name-part></tp:taxon-name></italic>, based on the following characters: different ornamentation of the tail, being composed by modified scales on the margins of the original tail which resemble white lateral spines (versus feathered-like tail in <italic><tp:taxon-name><tp:taxon-name-part taxon-name-part-type="genus" reg="Kolekanos">K.</tp:taxon-name-part><tp:taxon-name-part taxon-name-part-type="species" reg="plumicaudus">plumicaudus</tp:taxon-name-part></tp:taxon-name></italic>); broader head (minimum <abbrev xmlns:xlink="http://www.w3.org/1999/xlink" xlink:title="head width" id="ABBRID0EUPAI" xlink:type="simple">HW</abbrev> = 7.95 <abbrev xmlns:xlink="http://www.w3.org/1999/xlink" xlink:title="millimetres" id="ABBRID0EYPAI" xlink:type="simple">mm</abbrev> versus maximum <abbrev xmlns:xlink="http://www.w3.org/1999/xlink" xlink:title="head width" id="ABBRID0E3PAI" xlink:type="simple">HW</abbrev> = 7.35 <abbrev xmlns:xlink="http://www.w3.org/1999/xlink" xlink:title="millimetres" id="ABBRID0EAQAI" xlink:type="simple">mm</abbrev> in <italic><tp:taxon-name><tp:taxon-name-part taxon-name-part-type="genus" reg="Kolekanos">K.</tp:taxon-name-part><tp:taxon-name-part taxon-name-part-type="species" reg="plumicaudus">plumicaudus</tp:taxon-name-part></tp:taxon-name></italic>); more robust body, with shorter forelimbs (versus thinner and more slender body in <italic><tp:taxon-name><tp:taxon-name-part taxon-name-part-type="genus" reg="Kolekanos">K.</tp:taxon-name-part><tp:taxon-name-part taxon-name-part-type="species" reg="plumicaudus">plumicaudus</tp:taxon-name-part></tp:taxon-name></italic>, Fig. <xref ref-type="fig" rid="F5">5</xref>); proportionally larger snout to eye distance (<abbrev xmlns:xlink="http://www.w3.org/1999/xlink" xlink:title="eye distance" id="ABBRID0E5QAI" xlink:type="simple">SE</abbrev> mean 4.48 <abbrev xmlns:xlink="http://www.w3.org/1999/xlink" xlink:title="millimetres" id="ABBRID0ECRAI" xlink:type="simple">mm</abbrev> ± 0.34 s.e. versus 3.99 <abbrev xmlns:xlink="http://www.w3.org/1999/xlink" xlink:title="millimetres" id="ABBRID0EGRAI" xlink:type="simple">mm</abbrev> ± 0.22 s.e. in <italic><tp:taxon-name><tp:taxon-name-part taxon-name-part-type="genus" reg="Kolekanos">K.</tp:taxon-name-part><tp:taxon-name-part taxon-name-part-type="species" reg="plumicaudus">plumicaudus</tp:taxon-name-part></tp:taxon-name></italic>) and interorbital distance (<abbrev xmlns:xlink="http://www.w3.org/1999/xlink" xlink:title="interorbital distance" id="ABBRID0EVRAI" xlink:type="simple">IO</abbrev> mean 4.14 <abbrev xmlns:xlink="http://www.w3.org/1999/xlink" xlink:title="millimetres" id="ABBRID0EZRAI" xlink:type="simple">mm</abbrev> ± 0.34 s.e. versus 3.33 <abbrev xmlns:xlink="http://www.w3.org/1999/xlink" xlink:title="millimetres" id="ABBRID0E4RAI" xlink:type="simple">mm</abbrev> ± 0.28 s.e. in <italic><tp:taxon-name><tp:taxon-name-part taxon-name-part-type="genus" reg="Kolekanos">K.</tp:taxon-name-part><tp:taxon-name-part taxon-name-part-type="species" reg="plumicaudus">plumicaudus</tp:taxon-name-part></tp:taxon-name></italic>); and dorsal pattern is less contrasted, based on zig-zag black patches surrounded by lighter patches (versus dark blocks well contrasted, not surrounded by lighter patches in <italic><tp:taxon-name><tp:taxon-name-part taxon-name-part-type="genus" reg="Kolekanos">K.</tp:taxon-name-part><tp:taxon-name-part taxon-name-part-type="species" reg="plumicaudus">plumicaudus</tp:taxon-name-part></tp:taxon-name></italic>). The new species can also be differentiated from <italic><tp:taxon-name><tp:taxon-name-part taxon-name-part-type="genus" reg="Kolekanos">K.</tp:taxon-name-part><tp:taxon-name-part taxon-name-part-type="species" reg="plumicaudus">plumicaudus</tp:taxon-name-part></tp:taxon-name></italic> by the following osteological characteristics: 1) larger jugal bone (versus reduced jugal); 2) more prominent lateral process of the postorbitofrontal (versus less prominent lateral process of postorbitofrontal); 3) more compressed premaxilla and maxilla bone on its dorsoventral profile and wider in the lateral profile of the bones; 4) ascending process of the premaxilla shorter (versus more elongated); 5) braincase compressed dorsoventrally (versus more rounded in <italic><tp:taxon-name><tp:taxon-name-part taxon-name-part-type="genus" reg="Kolekanos">K.</tp:taxon-name-part><tp:taxon-name-part taxon-name-part-type="species" reg="plumicaudus">plumicaudus</tp:taxon-name-part></tp:taxon-name></italic>); 6) palatine length and width equal (versus unequal); 7) postero-lateral process of parietal rounded and slightly curved (versus flat postero-lateral process of parietal broad and flat that curves downwards posteriorly); 8) anterolateral process of the coronoid markedly enlarged (versus more reduced anterolateral process). <italic><tp:taxon-name><tp:taxon-name-part taxon-name-part-type="genus" reg="Kolekanos">Kolekanos</tp:taxon-name-part><tp:taxon-name-part taxon-name-part-type="species" reg="spinicaudus">spinicaudus</tp:taxon-name-part></tp:taxon-name></italic> sp. nov. also differs from <italic><tp:taxon-name><tp:taxon-name-part taxon-name-part-type="genus" reg="Kolekanos">K.</tp:taxon-name-part><tp:taxon-name-part taxon-name-part-type="species" reg="plumicaudus">plumicaudus</tp:taxon-name-part></tp:taxon-name></italic> by circa 24% (uncorrected p-distance) ND2 mitochondrial DNA.</p></tp:treatment-sec><tp:treatment-sec sec-type="description" id="SECID0EDUAI"><title>Holotype description.</title><p><bold>(Fig. <xref ref-type="fig" rid="F4">4</xref>).</bold> Measurements and meristic characters of the holotype are presented in Table <xref ref-type="table" rid="T3">3</xref>. Adult male with a <abbrev xmlns:xlink="http://www.w3.org/1999/xlink" xlink:title="snout-vent length" id="ABBRID0EUUAI" xlink:type="simple">SVL</abbrev> of 44.59 <abbrev xmlns:xlink="http://www.w3.org/1999/xlink" xlink:title="millimetres" id="ABBRID0EYUAI" xlink:type="simple">mm</abbrev> and partially (2/3) regenerated tail, tail length (<abbrev xmlns:xlink="http://www.w3.org/1999/xlink" xlink:title="tail length" id="ABBRID0E3UAI" xlink:type="simple">TL</abbrev>) 36.77 <abbrev xmlns:xlink="http://www.w3.org/1999/xlink" xlink:title="millimetres" id="ABBRID0EAVAI" xlink:type="simple">mm</abbrev>. Body moderately slender, nape distinct. Head slightly broader than the body and markedly compressed dorsoventrally (<abbrev xmlns:xlink="http://www.w3.org/1999/xlink" xlink:title="head height" id="ABBRID0EEVAI" xlink:type="simple">HH</abbrev>/<abbrev xmlns:xlink="http://www.w3.org/1999/xlink" xlink:title="head length" id="ABBRID0EIVAI" xlink:type="simple">HL</abbrev> = 0.27). Canthus rostralis smooth, almost absent. Eye diameter (2.35 <abbrev xmlns:xlink="http://www.w3.org/1999/xlink" xlink:title="millimetres" id="ABBRID0EMVAI" xlink:type="simple">mm</abbrev>), with vertical pupil and crenulated margin. Supraciliar scales small and rounded. Ear height (0.47 <abbrev xmlns:xlink="http://www.w3.org/1999/xlink" xlink:title="millimetres" id="ABBRID0EQVAI" xlink:type="simple">mm</abbrev>). Ear to eye distance larger than eye diameter (3.72 <abbrev xmlns:xlink="http://www.w3.org/1999/xlink" xlink:title="millimetres" id="ABBRID0EUVAI" xlink:type="simple">mm</abbrev>). Snout rounded and slightly pointed. Body relatively slender and elongated (TrunkL/<abbrev xmlns:xlink="http://www.w3.org/1999/xlink" xlink:title="snout-vent length" id="ABBRID0EYVAI" xlink:type="simple">SVL</abbrev> = 0.44). Fore- and hindlimbs moderate and stout, forearm large (<abbrev xmlns:xlink="http://www.w3.org/1999/xlink" xlink:title="forearm length" id="ABBRID0E3VAI" xlink:type="simple">FL</abbrev>/<abbrev xmlns:xlink="http://www.w3.org/1999/xlink" xlink:title="snout-vent length" id="ABBRID0EAWAI" xlink:type="simple">SVL</abbrev> 0.23), tibia short (<abbrev xmlns:xlink="http://www.w3.org/1999/xlink" xlink:title="crus length" id="ABBRID0EEWAI" xlink:type="simple">CL</abbrev>/<abbrev xmlns:xlink="http://www.w3.org/1999/xlink" xlink:title="snout-vent length" id="ABBRID0EIWAI" xlink:type="simple">SVL</abbrev> 0.18). Digits elongated and clawed. All digits of manus and pes indistinctly webbed. All digits with granular basal scales and more distal widened divided lamellae. One pair of leaf-like terminal scansors. Number of scansors: 7-10-10-11-10 (right manus) and 7-10-10-11-10 (left manus)/7-9-11-11–10 (right pes) and 7-9-11-11–9 (left pes). Relative length of digits manus I &lt; II &lt; III &lt; IV &gt; V and pes I &lt; II &lt; III &gt; IV &gt; V. Scalation: Frontal scales granular and larger than occipital scales. Occipital scales small and granular. Rostral in direct contact with nostrils, 1<sup>st</sup> supralabials, supranasals and one internasal scales. 8/8 supralabial and 9/9 infralabials. First supralabial in contact with the nostril. Nostril circular and surrounded by rostral, 1<sup>st</sup> supralabial, supranasal and three reduced postnasals. Lower postnasal half the size of the upper postnasal and supranasal. Two rows of scales between supralabials and the orbit. Mental triangular and rounded posteriorly, with two small rounded postmental scales. 1<sup>st</sup> infralabial rectangular and slightly larger than mental. Gular scales small and granular. Ventral scales small and granular. Precloacal pores absent. The dorsal pholidosis present homogenous granular scales from head to tail. The first third of the original tail presents lateral whitish “spine-like” scales, being absent in the last portion of the tail. Post-cloacal scales slightly larger and quadrangular. Osteology: the skull (Fig. <xref ref-type="fig" rid="F3">3</xref>) displays no co-ossification with the overlying skin. Nasals are fused. Single frontal. Paired parietals. Stapes imperforate. 14 scleral ossicles. 11 premaxillary tooth loci. 36–38 maxillary and 38 dentary tooth loci. Braincase elements fused. Postorbitofrontal arrow-shaped, with lateral process as long as anterior and posterior process. Parietal wider than longer. Jugal small, but visible.</p><table-wrap id="T3" position="float" orientation="portrait"><label>Table 3.</label><caption><p>Morphological (morphometric and meristic) of <italic><tp:taxon-name><tp:taxon-name-part taxon-name-part-type="genus" reg="Kolekanos">Kolekanos</tp:taxon-name-part><tp:taxon-name-part taxon-name-part-type="species" reg="spinicaudus">spinicaudus</tp:taxon-name-part></tp:taxon-name></italic> sp. nov. Measurements are represented in millimetres (<abbrev xmlns:xlink="http://www.w3.org/1999/xlink" xlink:title="millimetres" id="ABBRID0EKXAI" xlink:type="simple">mm</abbrev>). For abbreviations, see Material and methods section. R = regenerated tail, M = male, F = female.</p></caption><table id="TID0EC5CI" rules="all"><tbody><tr><th rowspan="1" colspan="1">Species</th><th rowspan="1" colspan="1"><italic><tp:taxon-name><tp:taxon-name-part taxon-name-part-type="genus" reg="Kolekanos">K.</tp:taxon-name-part><tp:taxon-name-part taxon-name-part-type="species" reg="spinicaudus">spinicaudus</tp:taxon-name-part></tp:taxon-name></italic> sp. nov.</th><th rowspan="1" colspan="1"><italic><tp:taxon-name><tp:taxon-name-part taxon-name-part-type="genus" reg="Kolekanos">K.</tp:taxon-name-part><tp:taxon-name-part taxon-name-part-type="species" reg="spinicaudus">spinicaudus</tp:taxon-name-part></tp:taxon-name></italic> sp. nov.</th><th rowspan="1" colspan="1"><italic><tp:taxon-name><tp:taxon-name-part taxon-name-part-type="genus" reg="Kolekanos">K.</tp:taxon-name-part><tp:taxon-name-part taxon-name-part-type="species" reg="spinicaudus">spinicaudus</tp:taxon-name-part></tp:taxon-name></italic> sp. nov.</th><th rowspan="1" colspan="1"><italic><tp:taxon-name><tp:taxon-name-part taxon-name-part-type="genus" reg="Kolekanos">K.</tp:taxon-name-part><tp:taxon-name-part taxon-name-part-type="species" reg="spinicaudus">spinicaudus</tp:taxon-name-part></tp:taxon-name></italic> sp. nov.</th><th rowspan="1" colspan="1"><italic><tp:taxon-name><tp:taxon-name-part taxon-name-part-type="genus" reg="Kolekanos">K.</tp:taxon-name-part><tp:taxon-name-part taxon-name-part-type="species" reg="spinicaudus">spinicaudus</tp:taxon-name-part></tp:taxon-name></italic> sp. nov.</th><th rowspan="1" colspan="1"><italic><tp:taxon-name><tp:taxon-name-part taxon-name-part-type="genus" reg="Kolekanos">K.</tp:taxon-name-part><tp:taxon-name-part taxon-name-part-type="species" reg="spinicaudus">spinicaudus</tp:taxon-name-part></tp:taxon-name></italic> sp. nov.</th><th rowspan="1" colspan="1"><italic><tp:taxon-name><tp:taxon-name-part taxon-name-part-type="genus" reg="Kolekanos">K.</tp:taxon-name-part><tp:taxon-name-part taxon-name-part-type="species" reg="spinicaudus">spinicaudus</tp:taxon-name-part></tp:taxon-name></italic> sp. nov.</th><th rowspan="1" colspan="1"><italic><tp:taxon-name><tp:taxon-name-part taxon-name-part-type="genus" reg="Kolekanos">K.</tp:taxon-name-part><tp:taxon-name-part taxon-name-part-type="species" reg="spinicaudus">spinicaudus</tp:taxon-name-part></tp:taxon-name></italic> sp. nov.</th><th rowspan="1" colspan="1"><italic><tp:taxon-name><tp:taxon-name-part taxon-name-part-type="genus" reg="Kolekanos">K.</tp:taxon-name-part><tp:taxon-name-part taxon-name-part-type="species" reg="spinicaudus">spinicaudus</tp:taxon-name-part></tp:taxon-name></italic> sp. nov.</th></tr><tr><th rowspan="1" colspan="1">Catalogue#</th><th rowspan="1" colspan="1"><named-content xmlns:xlink="http://www.w3.org/1999/xlink" content-type="dwc:institutional_code" xlink:title="Museo Nacional de Ciencias Naturales" xlink:href="http://grbio.org/institution/museo-nacional-de-ciencias-naturales" xlink:type="simple">MNCN</named-content> 50769</th><th rowspan="1" colspan="1">FKH0845</th><th rowspan="1" colspan="1"><named-content xmlns:xlink="http://www.w3.org/1999/xlink" content-type="dwc:institutional_code" xlink:title="Museo Nacional de Ciencias Naturales" xlink:href="http://grbio.org/institution/museo-nacional-de-ciencias-naturales" xlink:type="simple">MNCN</named-content> 50767</th><th rowspan="1" colspan="1"><named-content xmlns:xlink="http://www.w3.org/1999/xlink" content-type="dwc:institutional_code" xlink:title="Museo Nacional de Ciencias Naturales" xlink:href="http://grbio.org/institution/museo-nacional-de-ciencias-naturales" xlink:type="simple">MNCN</named-content> 50766</th><th rowspan="1" colspan="1"><abbrev xmlns:xlink="http://www.w3.org/1999/xlink" content-type="institution" xlink:title="Fundação Kissama" id="ABBRID0EM4AI" xlink:type="simple">FKH</abbrev>-0645</th><th rowspan="1" colspan="1"><abbrev xmlns:xlink="http://www.w3.org/1999/xlink" content-type="institution" xlink:title="Fundação Kissama" id="ABBRID0EV4AI" xlink:type="simple">FKH</abbrev>-0648</th><th rowspan="1" colspan="1"><abbrev xmlns:xlink="http://www.w3.org/1999/xlink" content-type="institution" xlink:title="Fundação Kissama" id="ABBRID0E54AI" xlink:type="simple">FKH</abbrev>-0647</th><th rowspan="1" colspan="1"><abbrev xmlns:xlink="http://www.w3.org/1999/xlink" content-type="institution" xlink:title="Fundação Kissama" id="ABBRID0EH5AI" xlink:type="simple">FKH</abbrev>-0650</th><th rowspan="1" colspan="1"><named-content xmlns:xlink="http://www.w3.org/1999/xlink" content-type="dwc:institutional_code" xlink:title="Museo Nacional de Ciencias Naturales" xlink:href="http://grbio.org/institution/museo-nacional-de-ciencias-naturales" xlink:type="simple">MNCN</named-content> 50768</th></tr><tr><th rowspan="1" colspan="1">Status</th><th rowspan="1" colspan="1">Holotype</th><th rowspan="1" colspan="1">Paratype</th><th rowspan="1" colspan="1">Paratype</th><th rowspan="1" colspan="1">Paratype</th><th rowspan="1" colspan="1">Paratype</th><th rowspan="1" colspan="1">Paratype</th><th rowspan="1" colspan="1">Paratype</th><th rowspan="1" colspan="1">Paratype</th><th rowspan="1" colspan="1">Paratype</th></tr><tr><th rowspan="1" colspan="1">Sex</th><th rowspan="1" colspan="1">M</th><th rowspan="1" colspan="1">F</th><th rowspan="1" colspan="1">F</th><th rowspan="1" colspan="1">M</th><th rowspan="1" colspan="1">F</th><th rowspan="1" colspan="1">M</th><th rowspan="1" colspan="1">M</th><th rowspan="1" colspan="1">F</th><th rowspan="1" colspan="1">M</th></tr><tr><td rowspan="1" colspan="1">
                    <abbrev xmlns:xlink="http://www.w3.org/1999/xlink" xlink:title="snout-vent length" id="ABBRID0E2ABI" xlink:type="simple">SVL</abbrev>
                  </td><td rowspan="1" colspan="1">44.59</td><td rowspan="1" colspan="1">43.19</td><td rowspan="1" colspan="1">44.15</td><td rowspan="1" colspan="1">40.82</td><td rowspan="1" colspan="1">43.71</td><td rowspan="1" colspan="1">41.66</td><td rowspan="1" colspan="1">42.72</td><td rowspan="1" colspan="1">41.65</td><td rowspan="1" colspan="1">35.87</td></tr><tr><td rowspan="1" colspan="1">TAL</td><td rowspan="1" colspan="1">R 36.77</td><td rowspan="1" colspan="1">–</td><td rowspan="1" colspan="1">R 22.26</td><td rowspan="1" colspan="1">R 39.76</td><td rowspan="1" colspan="1">R 31.39</td><td rowspan="1" colspan="1">36.85</td><td rowspan="1" colspan="1">R 28.85</td><td rowspan="1" colspan="1">–</td><td rowspan="1" colspan="1">39.44</td></tr><tr><td rowspan="1" colspan="1">TrunkL (<abbrev xmlns:xlink="http://www.w3.org/1999/xlink" xlink:title="millimetres" id="ABBRID0E5CBI" xlink:type="simple">mm</abbrev>)</td><td rowspan="1" colspan="1">19.82</td><td rowspan="1" colspan="1">17.87</td><td rowspan="1" colspan="1">18.65</td><td rowspan="1" colspan="1">16.85</td><td rowspan="1" colspan="1">19.36</td><td rowspan="1" colspan="1">18.44</td><td rowspan="1" colspan="1">19.80</td><td rowspan="1" colspan="1">18.27</td><td rowspan="1" colspan="1">16.71</td></tr><tr><td rowspan="1" colspan="1"><abbrev xmlns:xlink="http://www.w3.org/1999/xlink" xlink:title="head length" id="ABBRID0ECEBI" xlink:type="simple">HL</abbrev> (<abbrev xmlns:xlink="http://www.w3.org/1999/xlink" xlink:title="millimetres" id="ABBRID0EGEBI" xlink:type="simple">mm</abbrev>)</td><td rowspan="1" colspan="1">10.99</td><td rowspan="1" colspan="1">11.67</td><td rowspan="1" colspan="1">11.6</td><td rowspan="1" colspan="1">11.09</td><td rowspan="1" colspan="1">11.10</td><td rowspan="1" colspan="1">10.76</td><td rowspan="1" colspan="1">11.06</td><td rowspan="1" colspan="1">10.88</td><td rowspan="1" colspan="1">9.59</td></tr><tr><td rowspan="1" colspan="1"><abbrev xmlns:xlink="http://www.w3.org/1999/xlink" xlink:title="head width" id="ABBRID0EKFBI" xlink:type="simple">HW</abbrev> (<abbrev xmlns:xlink="http://www.w3.org/1999/xlink" xlink:title="millimetres" id="ABBRID0EOFBI" xlink:type="simple">mm</abbrev>)</td><td rowspan="1" colspan="1">8.63</td><td rowspan="1" colspan="1">8.12</td><td rowspan="1" colspan="1">8.56</td><td rowspan="1" colspan="1">8.48</td><td rowspan="1" colspan="1">8.28</td><td rowspan="1" colspan="1">7.95</td><td rowspan="1" colspan="1">8.21</td><td rowspan="1" colspan="1">8.26</td><td rowspan="1" colspan="1">7.18</td></tr><tr><td rowspan="1" colspan="1"><abbrev xmlns:xlink="http://www.w3.org/1999/xlink" xlink:title="head height" id="ABBRID0ESGBI" xlink:type="simple">HH</abbrev> (<abbrev xmlns:xlink="http://www.w3.org/1999/xlink" xlink:title="millimetres" id="ABBRID0EWGBI" xlink:type="simple">mm</abbrev>)</td><td rowspan="1" colspan="1">2.95</td><td rowspan="1" colspan="1">4.20</td><td rowspan="1" colspan="1">3.80</td><td rowspan="1" colspan="1">4.00</td><td rowspan="1" colspan="1">3.52</td><td rowspan="1" colspan="1">3.77</td><td rowspan="1" colspan="1">3.86</td><td rowspan="1" colspan="1">3.60</td><td rowspan="1" colspan="1">3.17</td></tr><tr><td rowspan="1" colspan="1">
                    <abbrev xmlns:xlink="http://www.w3.org/1999/xlink" xlink:title="maximum horizontal orbital diameter" id="ABBRID0E1HBI" xlink:type="simple">OD</abbrev>
                  </td><td rowspan="1" colspan="1">2.35</td><td rowspan="1" colspan="1">2.35</td><td rowspan="1" colspan="1">2.50</td><td rowspan="1" colspan="1">2.51</td><td rowspan="1" colspan="1">2.62</td><td rowspan="1" colspan="1">2.35</td><td rowspan="1" colspan="1">2.62</td><td rowspan="1" colspan="1">2.21</td><td rowspan="1" colspan="1">2.08</td></tr><tr><td rowspan="1" colspan="1">EL</td><td rowspan="1" colspan="1">0.47</td><td rowspan="1" colspan="1">0.65</td><td rowspan="1" colspan="1">0.85</td><td rowspan="1" colspan="1">0.69</td><td rowspan="1" colspan="1">0.76</td><td rowspan="1" colspan="1">0.64</td><td rowspan="1" colspan="1">0.48</td><td rowspan="1" colspan="1">0.47</td><td rowspan="1" colspan="1">0.54</td></tr><tr><td rowspan="1" colspan="1">
                    <abbrev xmlns:xlink="http://www.w3.org/1999/xlink" xlink:title="crus length" id="ABBRID0E4JBI" xlink:type="simple">CL</abbrev>
                  </td><td rowspan="1" colspan="1">8.03</td><td rowspan="1" colspan="1">8.59</td><td rowspan="1" colspan="1">9.01</td><td rowspan="1" colspan="1">8.74</td><td rowspan="1" colspan="1">8.15</td><td rowspan="1" colspan="1">8.01</td><td rowspan="1" colspan="1">7.80</td><td rowspan="1" colspan="1">8.15</td><td rowspan="1" colspan="1">7.94</td></tr><tr><td rowspan="1" colspan="1">
                    <abbrev xmlns:xlink="http://www.w3.org/1999/xlink" xlink:title="forearm length" id="ABBRID0EBLBI" xlink:type="simple">FL</abbrev>
                  </td><td rowspan="1" colspan="1">10.39</td><td rowspan="1" colspan="1">10,.68</td><td rowspan="1" colspan="1">11.10</td><td rowspan="1" colspan="1">9.94</td><td rowspan="1" colspan="1">10.93</td><td rowspan="1" colspan="1">10.73</td><td rowspan="1" colspan="1">10.13</td><td rowspan="1" colspan="1">10.40</td><td rowspan="1" colspan="1">8.49</td></tr><tr><td rowspan="1" colspan="1">
                    <abbrev xmlns:xlink="http://www.w3.org/1999/xlink" xlink:title="nares to eye distance" id="ABBRID0EFMBI" xlink:type="simple">NE</abbrev>
                  </td><td rowspan="1" colspan="1">3.30</td><td rowspan="1" colspan="1">3.40</td><td rowspan="1" colspan="1">3.75</td><td rowspan="1" colspan="1">3.44</td><td rowspan="1" colspan="1">3.61</td><td rowspan="1" colspan="1">3.35</td><td rowspan="1" colspan="1">3.55</td><td rowspan="1" colspan="1">3.43</td><td rowspan="1" colspan="1">2.99</td></tr><tr><td rowspan="1" colspan="1">
                    <abbrev xmlns:xlink="http://www.w3.org/1999/xlink" xlink:title="eye distance" id="ABBRID0EJNBI" xlink:type="simple">SE</abbrev>
                  </td><td rowspan="1" colspan="1">4.48</td><td rowspan="1" colspan="1">4.50</td><td rowspan="1" colspan="1">4.95</td><td rowspan="1" colspan="1">4.68</td><td rowspan="1" colspan="1">4.56</td><td rowspan="1" colspan="1">4.31</td><td rowspan="1" colspan="1">4.67</td><td rowspan="1" colspan="1">4.46</td><td rowspan="1" colspan="1">3.72</td></tr><tr><td rowspan="1" colspan="1">
                    <abbrev xmlns:xlink="http://www.w3.org/1999/xlink" xlink:title="ear distance" id="ABBRID0ENOBI" xlink:type="simple">EE</abbrev>
                  </td><td rowspan="1" colspan="1">3.72</td><td rowspan="1" colspan="1">3.21</td><td rowspan="1" colspan="1">3.65</td><td rowspan="1" colspan="1">3.76</td><td rowspan="1" colspan="1">3.66</td><td rowspan="1" colspan="1">3.31</td><td rowspan="1" colspan="1">3.57</td><td rowspan="1" colspan="1">3.10</td><td rowspan="1" colspan="1">3.12</td></tr><tr><td rowspan="1" colspan="1">
                    <abbrev xmlns:xlink="http://www.w3.org/1999/xlink" xlink:title="internarial distance" id="ABBRID0ERPBI" xlink:type="simple">IN</abbrev>
                  </td><td rowspan="1" colspan="1">1.55</td><td rowspan="1" colspan="1">1.55</td><td rowspan="1" colspan="1">1.48</td><td rowspan="1" colspan="1">1.45</td><td rowspan="1" colspan="1">1.45</td><td rowspan="1" colspan="1">1.40</td><td rowspan="1" colspan="1">1.34</td><td rowspan="1" colspan="1">1.39</td><td rowspan="1" colspan="1">1.22</td></tr><tr><td rowspan="1" colspan="1">
                    <abbrev xmlns:xlink="http://www.w3.org/1999/xlink" xlink:title="interorbital distance" id="ABBRID0EVQBI" xlink:type="simple">IO</abbrev>
                  </td><td rowspan="1" colspan="1">4.29</td><td rowspan="1" colspan="1">4.33</td><td rowspan="1" colspan="1">4.22</td><td rowspan="1" colspan="1">4.54</td><td rowspan="1" colspan="1">4.33</td><td rowspan="1" colspan="1">3.45</td><td rowspan="1" colspan="1">4.19</td><td rowspan="1" colspan="1">4.21</td><td rowspan="1" colspan="1">3.74</td></tr><tr><td rowspan="1" colspan="1">N° lamellae 1<sup>st</sup> toe (Right/Left)</td><td rowspan="1" colspan="1">4/3</td><td rowspan="1" colspan="1">5/5</td><td rowspan="1" colspan="1">4/5</td><td rowspan="1" colspan="1">4/5</td><td rowspan="1" colspan="1">4/4</td><td rowspan="1" colspan="1">4/4</td><td rowspan="1" colspan="1">4/3</td><td rowspan="1" colspan="1">4/3</td><td rowspan="1" colspan="1">5/4</td></tr><tr><td rowspan="1" colspan="1">N° lamellae 4<sup>th</sup> toe (Right/Left)</td><td rowspan="1" colspan="1">5/5</td><td rowspan="1" colspan="1">7/5</td><td rowspan="1" colspan="1">6/6</td><td rowspan="1" colspan="1">6/5</td><td rowspan="1" colspan="1">6/7</td><td rowspan="1" colspan="1">5/5</td><td rowspan="1" colspan="1">6/5</td><td rowspan="1" colspan="1">6/6</td><td rowspan="1" colspan="1">6/6</td></tr><tr><td rowspan="1" colspan="1">N° lamellae 1<sup>st</sup> finger (Right/Left)</td><td rowspan="1" colspan="1">3/4</td><td rowspan="1" colspan="1">4/</td><td rowspan="1" colspan="1">4/4</td><td rowspan="1" colspan="1">3/3</td><td rowspan="1" colspan="1">4/4</td><td rowspan="1" colspan="1">5/4</td><td rowspan="1" colspan="1">4/3</td><td rowspan="1" colspan="1">3/4</td><td rowspan="1" colspan="1">3/3</td></tr><tr><td rowspan="1" colspan="1">N° lamellae 4<sup>th</sup> finger (Right/Left)</td><td rowspan="1" colspan="1">6/7</td><td rowspan="1" colspan="1">5/6</td><td rowspan="1" colspan="1">6/7</td><td rowspan="1" colspan="1">6/6</td><td rowspan="1" colspan="1">5/6</td><td rowspan="1" colspan="1">5/6</td><td rowspan="1" colspan="1">6/4</td><td rowspan="1" colspan="1">5/7</td><td rowspan="1" colspan="1">7/6</td></tr><tr><td rowspan="1" colspan="1">N° postmental</td><td rowspan="1" colspan="1">2</td><td rowspan="1" colspan="1">2</td><td rowspan="1" colspan="1">2</td><td rowspan="1" colspan="1">2</td><td rowspan="1" colspan="1">2</td><td rowspan="1" colspan="1">2</td><td rowspan="1" colspan="1">2</td><td rowspan="1" colspan="1">2</td><td rowspan="1" colspan="1">2</td></tr><tr><td rowspan="1" colspan="1">N° infralabial</td><td rowspan="1" colspan="1">9</td><td rowspan="1" colspan="1">8</td><td rowspan="1" colspan="1">8</td><td rowspan="1" colspan="1">9</td><td rowspan="1" colspan="1">9</td><td rowspan="1" colspan="1">9</td><td rowspan="1" colspan="1">9</td><td rowspan="1" colspan="1">9</td><td rowspan="1" colspan="1">9</td></tr><tr><td rowspan="1" colspan="1">N° supralabial</td><td rowspan="1" colspan="1">8</td><td rowspan="1" colspan="1">10</td><td rowspan="1" colspan="1">10</td><td rowspan="1" colspan="1">10</td><td rowspan="1" colspan="1">9</td><td rowspan="1" colspan="1">9</td><td rowspan="1" colspan="1">10</td><td rowspan="1" colspan="1">9</td><td rowspan="1" colspan="1">9</td></tr><tr><td rowspan="1" colspan="1">N° internasal</td><td rowspan="1" colspan="1">1</td><td rowspan="1" colspan="1">1</td><td rowspan="1" colspan="1">1</td><td rowspan="1" colspan="1">1</td><td rowspan="1" colspan="1">1</td><td rowspan="1" colspan="1">1</td><td rowspan="1" colspan="1">1</td><td rowspan="1" colspan="1">2</td><td rowspan="1" colspan="1">1</td></tr><tr><td rowspan="1" colspan="1">N° scales ear to eye</td><td rowspan="1" colspan="1">17</td><td rowspan="1" colspan="1">18</td><td rowspan="1" colspan="1">16</td><td rowspan="1" colspan="1">17</td><td rowspan="1" colspan="1">12</td><td rowspan="1" colspan="1">13</td><td rowspan="1" colspan="1">14</td><td rowspan="1" colspan="1">15</td><td rowspan="1" colspan="1">16</td></tr><tr><td rowspan="1" colspan="1">N° scales eye to nostril</td><td rowspan="1" colspan="1">11</td><td rowspan="1" colspan="1">13</td><td rowspan="1" colspan="1">11</td><td rowspan="1" colspan="1">12</td><td rowspan="1" colspan="1">11</td><td rowspan="1" colspan="1">10</td><td rowspan="1" colspan="1">11</td><td rowspan="1" colspan="1">10</td><td rowspan="1" colspan="1">12</td></tr><tr><td rowspan="1" colspan="1">N° scales eye to eye</td><td rowspan="1" colspan="1">17</td><td rowspan="1" colspan="1">20</td><td rowspan="1" colspan="1">15</td><td rowspan="1" colspan="1">16</td><td rowspan="1" colspan="1">16</td><td rowspan="1" colspan="1">15</td><td rowspan="1" colspan="1">17</td><td rowspan="1" colspan="1">18</td><td rowspan="1" colspan="1">16</td></tr></tbody></table></table-wrap></tp:treatment-sec><tp:treatment-sec sec-type="variation" id="SECID0EV3BI"><title>Variation.</title><p>Variation in scalation and body measurements of the paratypes of <italic><tp:taxon-name><tp:taxon-name-part taxon-name-part-type="genus" reg="Kolekanos">K.</tp:taxon-name-part><tp:taxon-name-part taxon-name-part-type="species" reg="spinicaudus">spinicaudus</tp:taxon-name-part></tp:taxon-name></italic> sp. nov. are reported in Table <xref ref-type="table" rid="T3">3</xref>. All the material analysed agrees with the holotype description with the exception of the tooth loci, where the specimen <named-content xmlns:xlink="http://www.w3.org/1999/xlink" content-type="dwc:institutional_code" xlink:title="Museo Nacional de Ciencias Naturales" xlink:href="http://grbio.org/institution/museo-nacional-de-ciencias-naturales" xlink:type="simple">MNCN</named-content> 50766 presented a larger number in the tooth loci of maxilla and dentary (&gt; 40).</p></tp:treatment-sec><tp:treatment-sec sec-type="Colouration" id="SECID0ES4BI"><title>Colouration.</title><p><bold><italic>In life</italic></bold> (Fig. <xref ref-type="fig" rid="F5">5A</xref>): dorsal colouration varies from light pinkish to light brown, with black spots surrounded by lighter brownish regions disposed in zig-zag, from nape to tail. Dorsal reticulated light brownish colouration on tail and fore- and hind-limbs. Anterior part of the tail with marked hourglass-shaped pattern. Ventrum uniformly light cream pink from snout to posterior region of the cloaca. Tail slightly darker than the dorsum dorsally, being even darker in the ventral section, with white lateral spine-like scales on original tail. Last fourth portion of tail black. <bold><italic>In preservative</italic></bold> (After 4 months in preservation; Fig. <xref ref-type="fig" rid="F4">4</xref>): dorsal pattern persistent as “<italic>in life</italic>” with dorsal colouration whitish-greyish. Dark section more marked.</p><fig id="F4" position="float" orientation="portrait"><object-id xmlns:xlink="http://www.w3.org/1999/xlink" content-type="doi" xlink:type="simple">10.3897/zookeys.1127.84942.figure4</object-id><object-id xmlns:xlink="http://www.w3.org/1999/xlink" content-type="arpha" xlink:type="simple">72947EE5-FC09-50A4-A529-28D18F23F754</object-id><label>Figure 4.</label><caption><p>Holotype of <italic><tp:taxon-name><tp:taxon-name-part taxon-name-part-type="genus" reg="Kolekanos">Kolekanos</tp:taxon-name-part><tp:taxon-name-part taxon-name-part-type="species" reg="spinicaudus">spinicaudus</tp:taxon-name-part></tp:taxon-name></italic> sp. nov. (MNCN50769) from Carivo, Benguela Province, Angola <bold>A</bold> dorsal and ventral view of whole specimen <bold>B</bold> detail of head (from top to bottom) in dorsal, lateral and ventral views <bold>C</bold> detail of pelvic region and hind-limbs in ventral view <bold>D</bold> detail of left fingers. Photos by Alberto Sanchez Vialas (<named-content xmlns:xlink="http://www.w3.org/1999/xlink" content-type="dwc:institutional_code" xlink:title="Museo Nacional de Ciencias Naturales" xlink:href="http://grbio.org/institution/museo-nacional-de-ciencias-naturales" xlink:type="simple">MNCN</named-content>).</p></caption><graphic xmlns:xlink="http://www.w3.org/1999/xlink" xlink:href="zookeys-1127-091_article-84942__-g004.jpg" position="float" orientation="portrait" xlink:type="simple" id="oo_764848.jpg"><uri content-type="original_file" xlink:type="simple">https://binary.pensoft.net/fig/764848</uri></graphic></fig><fig id="F5" position="float" orientation="portrait"><object-id xmlns:xlink="http://www.w3.org/1999/xlink" content-type="doi" xlink:type="simple">10.3897/zookeys.1127.84942.figure5</object-id><object-id xmlns:xlink="http://www.w3.org/1999/xlink" content-type="arpha" xlink:type="simple">3CA614DD-B482-5836-A4EC-83BE5B0FF301</object-id><label>Figure 5.</label><caption><p><bold>A</bold> dorsal view in life of <italic><tp:taxon-name><tp:taxon-name-part taxon-name-part-type="genus" reg="Kolekanos">K.</tp:taxon-name-part><tp:taxon-name-part taxon-name-part-type="species" reg="spinicaudus">spinicaudus</tp:taxon-name-part></tp:taxon-name></italic> sp. nov. from Carivo and <bold>B</bold><italic><tp:taxon-name><tp:taxon-name-part taxon-name-part-type="genus" reg="Kolekanos">K.</tp:taxon-name-part><tp:taxon-name-part taxon-name-part-type="species" reg="plumicaudus">plumicaudus</tp:taxon-name-part></tp:taxon-name></italic> from Omahua. Photos Javier Lobo´n-Rovira.</p></caption><graphic xmlns:xlink="http://www.w3.org/1999/xlink" xlink:href="zookeys-1127-091_article-84942__-g005.jpg" position="float" orientation="portrait" xlink:type="simple" id="oo_764849.jpg"><uri content-type="original_file" xlink:type="simple">https://binary.pensoft.net/fig/764849</uri></graphic></fig></tp:treatment-sec><tp:treatment-sec sec-type="distribution" id="SECID0EZACI"><title>Distribution.</title><p><bold>(Fig. <xref ref-type="fig" rid="F6">6</xref>)</bold>. This species has only been found at two sites in a very restricted region, in southern Benguela Province. The area lies above the first elevational range recognised for southern Angola’s orographic relief, with specimens retrieved between 400 m and 650 m a.s.l. It can be broadly characterised as a rugged and transitional semi-arid landscape, albeit more vegetated and less arid than the coastal lowlands to the west and less mountainous and forested than eastern regions neighbouring the great escarpment. Despite its unique and unmistakable features, this species had eluded previous surveys conducted in coastal Benguela Province. In the last 5 years our team visited the same area at least five times preceding the discovery, spending at least two days per survey. Even though we found the species to be relatively common at the two referred sites, we failed to confirm its presence in several other locations with presumably suitable habitat, suggesting that it might be highly specialised and sensitive to local environmental conditions. It is possible for the species to be more common and widely distributed in poorly-surveyed regions to the southeast or north of its known range and we recommend further surveys in the region to address the conservation status of this poorly-known species.</p><fig id="F6" position="float" orientation="portrait"><object-id xmlns:xlink="http://www.w3.org/1999/xlink" content-type="doi" xlink:type="simple">10.3897/zookeys.1127.84942.figure6</object-id><object-id xmlns:xlink="http://www.w3.org/1999/xlink" content-type="arpha" xlink:type="simple">77CE4A8F-031B-5A1F-8C87-367BEB38A9D7</object-id><label>Figure 6.</label><caption><p>Geographical records of <italic><tp:taxon-name><tp:taxon-name-part taxon-name-part-type="genus" reg="Kolekanos">Kolekanos</tp:taxon-name-part></tp:taxon-name></italic> within Angolan territory. Red circles depict records of <italic><tp:taxon-name><tp:taxon-name-part taxon-name-part-type="genus" reg="Kolekanos">K.</tp:taxon-name-part><tp:taxon-name-part taxon-name-part-type="species" reg="plumicaudus">plumicaudus</tp:taxon-name-part></tp:taxon-name></italic>; green circles represent <italic><tp:taxon-name><tp:taxon-name-part taxon-name-part-type="genus" reg="Kolekanos">K.</tp:taxon-name-part><tp:taxon-name-part taxon-name-part-type="species" reg="spinicaudus">spinicaudus</tp:taxon-name-part></tp:taxon-name></italic> sp. nov. Stars represent type localities. Background grey scale represent elevation (<xref ref-type="bibr" rid="B39">Huntley and Ferrand 2019</xref>).</p></caption><graphic xmlns:xlink="http://www.w3.org/1999/xlink" xlink:href="zookeys-1127-091_article-84942__-g006.jpg" position="float" orientation="portrait" xlink:type="simple" id="oo_764850.jpg"><uri content-type="original_file" xlink:type="simple">https://binary.pensoft.net/fig/764850</uri></graphic></fig></tp:treatment-sec><tp:treatment-sec sec-type="habitat" id="SECID0EUCCI"><title>Habitat and natural history notes.</title><p><bold>(Fig. <xref ref-type="fig" rid="F7">7</xref>)</bold>. The local habitat, at both sites where the species was discovered, seems to be a transitional zone in coastal Angola, displaying a rich vegetation mosaic of acacia and <tp:taxon-name><tp:taxon-name-part taxon-name-part-type="genus" reg="Colophospermum"/><tp:taxon-name-part taxon-name-part-type="species" reg="mopane">mopane</tp:taxon-name-part></tp:taxon-name> savannah, including <italic><tp:taxon-name><tp:taxon-name-part taxon-name-part-type="genus" reg="Senegalia">Senegalia</tp:taxon-name-part><tp:taxon-name-part taxon-name-part-type="species" reg="mellifera">mellifera</tp:taxon-name-part></tp:taxon-name></italic>, <italic><tp:taxon-name><tp:taxon-name-part taxon-name-part-type="genus" reg="Senegalia">Senegalia</tp:taxon-name-part></tp:taxon-name></italic> spp., <italic><tp:taxon-name><tp:taxon-name-part taxon-name-part-type="genus" reg="Colophospermum">Colophospermum</tp:taxon-name-part><tp:taxon-name-part taxon-name-part-type="species" reg="mopane">mopane</tp:taxon-name-part></tp:taxon-name></italic>, <italic>Terminalia prunioides</italic>, <italic><tp:taxon-name><tp:taxon-name-part taxon-name-part-type="genus" reg="Commiphora">Commiphora</tp:taxon-name-part></tp:taxon-name></italic> spp. and presence of succulents, such as <italic><tp:taxon-name><tp:taxon-name-part taxon-name-part-type="genus" reg="Euphorbia">Euphorbia</tp:taxon-name-part></tp:taxon-name></italic> spp. and <italic><tp:taxon-name><tp:taxon-name-part taxon-name-part-type="genus" reg="Aloe">Aloe</tp:taxon-name-part><tp:taxon-name-part taxon-name-part-type="species" reg="littoralis">littoralis</tp:taxon-name-part></tp:taxon-name></italic>. In contrast, and despite being known from a relatively wider region and across considerable elevational ranges, <italic><tp:taxon-name><tp:taxon-name-part taxon-name-part-type="genus" reg="Kolekanos">K.</tp:taxon-name-part><tp:taxon-name-part taxon-name-part-type="species" reg="plumicaudus">plumicaudus</tp:taxon-name-part></tp:taxon-name></italic> is found in much more arid and sparsely vegetated environments. The new species was mostly found at night foraging in the ecotone between the trees/bushes and moderate to large granite boulders. One individual (not collected) was retrieved while sheltering under a rock flake during the day, behaviour which has been documented for the closely-related <italic><tp:taxon-name><tp:taxon-name-part taxon-name-part-type="genus" reg="Kolekanos">K.</tp:taxon-name-part><tp:taxon-name-part taxon-name-part-type="species" reg="plumicaudus">plumicaudus</tp:taxon-name-part></tp:taxon-name></italic> (<xref ref-type="bibr" rid="B1">Agarwal et al. 2017</xref>; <xref ref-type="bibr" rid="B70">Vaz Pinto et al. 2021</xref>). When not stretched horizontally, this species curls the tail laterally, but not upwards, while <italic><tp:taxon-name><tp:taxon-name-part taxon-name-part-type="genus" reg="Kolekanos">K.</tp:taxon-name-part><tp:taxon-name-part taxon-name-part-type="species" reg="plumicaudus">plumicaudus</tp:taxon-name-part></tp:taxon-name></italic> often erects the tail upwards and may wave the tip (<xref ref-type="bibr" rid="B1">Agarwal et al. 2017</xref>). The first individual observed was seen running fast on the ground between a granite boulder and a tree, but more often, they were found perched on branches and once on a grass stem. Unlike <italic><tp:taxon-name><tp:taxon-name-part taxon-name-part-type="genus" reg="Kolekanos">K.</tp:taxon-name-part><tp:taxon-name-part taxon-name-part-type="species" reg="plumicaudus">plumicaudus</tp:taxon-name-part></tp:taxon-name></italic>, which readily jumps amongst thin branches when disturbed, <italic><tp:taxon-name><tp:taxon-name-part taxon-name-part-type="genus" reg="Kolekanos">K.</tp:taxon-name-part><tp:taxon-name-part taxon-name-part-type="species" reg="spinicaudus">spinicaudus</tp:taxon-name-part></tp:taxon-name></italic> sp. nov. seems to prefer to run along thicker branches or drop to the ground and run for safety. Two individuals were observed mating at night (18 August 2021 19 h 55 m) on a thin branch of <italic><tp:taxon-name><tp:taxon-name-part taxon-name-part-type="genus" reg="Salvadora">Salvadora</tp:taxon-name-part><tp:taxon-name-part taxon-name-part-type="species" reg="persica">persica</tp:taxon-name-part></tp:taxon-name></italic>. One female specimen (<abbrev xmlns:xlink="http://www.w3.org/1999/xlink" content-type="institution" xlink:title="Fundação Kissama" id="ABBRID0EQHCI" xlink:type="simple">FKH</abbrev>-0645) collected in November 2021 contained two well-developed eggs. This species has been found in syntopy with another Angolan leaf-toed gecko, <italic><tp:taxon-name><tp:taxon-name-part taxon-name-part-type="genus" reg="Bauerius">Bauerius</tp:taxon-name-part><tp:taxon-name-part taxon-name-part-type="species" reg="ansorgii">ansorgii</tp:taxon-name-part></tp:taxon-name></italic>. Finally, due to the complex biogeography of Angola, an updated and stabilized biogeographic classification, especially for south-western Angola, is still lacking. Current schemes depend on the authors interpretation and underlying data used (e.g. phytocoria, centres of endemism, realms, biomes, ecoregions) resulting in different units recognised and sharp boundaries (<xref ref-type="bibr" rid="B10">Burgess et al. 2004</xref>; <xref ref-type="bibr" rid="B29">Dinerstein et al. 2017</xref>) which often do not match the situation on the ground. Thus, we cannot currently assign any specific biogeographic region to any of these two taxa and are anticipating a better review of Angolan biogeographic units through Huntley (in prep.) in the near future.</p><fig id="F7" position="float" orientation="portrait"><object-id xmlns:xlink="http://www.w3.org/1999/xlink" content-type="doi" xlink:type="simple">10.3897/zookeys.1127.84942.figure7</object-id><object-id xmlns:xlink="http://www.w3.org/1999/xlink" content-type="arpha" xlink:type="simple">78F12B00-40CC-5CBA-9F7A-4FF214373A07</object-id><label>Figure 7.</label><caption><p>Habitat of <italic><tp:taxon-name><tp:taxon-name-part taxon-name-part-type="genus" reg="Kolekanos">Kolekanos</tp:taxon-name-part><tp:taxon-name-part taxon-name-part-type="species" reg="spinicaudus">spinicaudus</tp:taxon-name-part></tp:taxon-name></italic> sp. nov. at <bold>A</bold> Carivo and <bold>B</bold> Ekongo. Photos Javier Lobón-Rovira.</p></caption><graphic xmlns:xlink="http://www.w3.org/1999/xlink" xlink:href="zookeys-1127-091_article-84942__-g007.jpg" position="float" orientation="portrait" xlink:type="simple" id="oo_764851.jpg"><uri content-type="original_file" xlink:type="simple">https://binary.pensoft.net/fig/764851</uri></graphic></fig><table-wrap id="T4" position="float" orientation="portrait"><label>Table 4.</label><caption><p>Morphological (morphometric and meristic) of <italic><tp:taxon-name><tp:taxon-name-part taxon-name-part-type="genus" reg="Kolekanos">Kolekanos</tp:taxon-name-part><tp:taxon-name-part taxon-name-part-type="species" reg="plumicaudus">plumicaudus</tp:taxon-name-part></tp:taxon-name></italic>. Measurements are represented in millimetres (<abbrev xmlns:xlink="http://www.w3.org/1999/xlink" xlink:title="millimetres" id="ABBRID0EYJCI" xlink:type="simple">mm</abbrev>). For abbreviations, see Material and methods section, R = regenerated, M = male, F = female.</p></caption><table id="TID0EWKAK" rules="all"><tbody><tr><th rowspan="1" colspan="1">Species</th><th rowspan="1" colspan="1">
                    <italic>
                      <tp:taxon-name><tp:taxon-name-part taxon-name-part-type="genus" reg="Kolekanos">K.</tp:taxon-name-part><tp:taxon-name-part taxon-name-part-type="species" reg="plumicaudus">plumicaudus</tp:taxon-name-part></tp:taxon-name>
                    </italic>
                  </th><th rowspan="1" colspan="1">
                    <italic>
                      <tp:taxon-name><tp:taxon-name-part taxon-name-part-type="genus" reg="Kolekanos">K.</tp:taxon-name-part><tp:taxon-name-part taxon-name-part-type="species" reg="plumicaudus">plumicaudus</tp:taxon-name-part></tp:taxon-name>
                    </italic>
                  </th><th rowspan="1" colspan="1">
                    <italic>
                      <tp:taxon-name><tp:taxon-name-part taxon-name-part-type="genus" reg="Kolekanos">K.</tp:taxon-name-part><tp:taxon-name-part taxon-name-part-type="species" reg="plumicaudus">plumicaudus</tp:taxon-name-part></tp:taxon-name>
                    </italic>
                  </th><th rowspan="1" colspan="1">
                    <italic>
                      <tp:taxon-name><tp:taxon-name-part taxon-name-part-type="genus" reg="Kolekanos">K.</tp:taxon-name-part><tp:taxon-name-part taxon-name-part-type="species" reg="plumicaudus">plumicaudus</tp:taxon-name-part></tp:taxon-name>
                    </italic>
                  </th><th rowspan="1" colspan="1">
                    <italic>
                      <tp:taxon-name><tp:taxon-name-part taxon-name-part-type="genus" reg="Kolekanos">K.</tp:taxon-name-part><tp:taxon-name-part taxon-name-part-type="species" reg="plumicaudus">plumicaudus</tp:taxon-name-part></tp:taxon-name>
                    </italic>
                  </th><th rowspan="1" colspan="1">
                    <italic>
                      <tp:taxon-name><tp:taxon-name-part taxon-name-part-type="genus" reg="Kolekanos">K.</tp:taxon-name-part><tp:taxon-name-part taxon-name-part-type="species" reg="plumicaudus">plumicaudus</tp:taxon-name-part></tp:taxon-name>
                    </italic>
                  </th><th rowspan="1" colspan="1">
                    <italic>
                      <tp:taxon-name><tp:taxon-name-part taxon-name-part-type="genus" reg="Kolekanos">K.</tp:taxon-name-part><tp:taxon-name-part taxon-name-part-type="species" reg="plumicaudus">plumicaudus</tp:taxon-name-part></tp:taxon-name>
                    </italic>
                  </th><th rowspan="1" colspan="1">
                    <italic>
                      <tp:taxon-name><tp:taxon-name-part taxon-name-part-type="genus" reg="Kolekanos">K.</tp:taxon-name-part><tp:taxon-name-part taxon-name-part-type="species" reg="plumicaudus">plumicaudus</tp:taxon-name-part></tp:taxon-name>
                    </italic>
                  </th><th rowspan="1" colspan="1">
                    <italic>
                      <tp:taxon-name><tp:taxon-name-part taxon-name-part-type="genus" reg="Kolekanos">K.</tp:taxon-name-part><tp:taxon-name-part taxon-name-part-type="species" reg="plumicaudus">plumicaudus</tp:taxon-name-part></tp:taxon-name>
                    </italic>
                  </th><th rowspan="1" colspan="1">
                    <italic>
                      <tp:taxon-name><tp:taxon-name-part taxon-name-part-type="genus" reg="Kolekanos">K.</tp:taxon-name-part><tp:taxon-name-part taxon-name-part-type="species" reg="plumicaudus">plumicaudus</tp:taxon-name-part></tp:taxon-name>
                    </italic>
                  </th></tr><tr><th rowspan="1" colspan="1">Catalogue#</th><th rowspan="1" colspan="1"><named-content xmlns:xlink="http://www.w3.org/1999/xlink" content-type="dwc:institutional_code" xlink:title="Museo Nacional de Ciencias Naturales" xlink:href="http://grbio.org/institution/museo-nacional-de-ciencias-naturales" xlink:type="simple">MNCN</named-content> 50770</th><th rowspan="1" colspan="1"><abbrev xmlns:xlink="http://www.w3.org/1999/xlink" content-type="institution" xlink:title="Fundação Kissama" id="ABBRID0EOPCI" xlink:type="simple">FKH</abbrev>-0661</th><th rowspan="1" colspan="1"><abbrev xmlns:xlink="http://www.w3.org/1999/xlink" content-type="institution" xlink:title="Fundação Kissama" id="ABBRID0EXPCI" xlink:type="simple">FKH</abbrev>-0663</th><th rowspan="1" colspan="1"><named-content xmlns:xlink="http://www.w3.org/1999/xlink" content-type="dwc:institutional_code" xlink:title="Port Elizabeth Museum" xlink:href="http://grbio.org/institution/port-elizabeth-museum" xlink:type="simple">PEM</named-content> R18010</th><th rowspan="1" colspan="1"><named-content xmlns:xlink="http://www.w3.org/1999/xlink" content-type="dwc:institutional_code" xlink:title="Port Elizabeth Museum" xlink:href="http://grbio.org/institution/port-elizabeth-museum" xlink:type="simple">PEM</named-content> R18014</th><th rowspan="1" colspan="1"><named-content xmlns:xlink="http://www.w3.org/1999/xlink" content-type="dwc:institutional_code" xlink:title="Port Elizabeth Museum" xlink:href="http://grbio.org/institution/port-elizabeth-museum" xlink:type="simple">PEM</named-content> R18011</th><th rowspan="1" colspan="1"><named-content xmlns:xlink="http://www.w3.org/1999/xlink" content-type="dwc:institutional_code" xlink:title="Port Elizabeth Museum" xlink:href="http://grbio.org/institution/port-elizabeth-museum" xlink:type="simple">PEM</named-content> R18015</th><th rowspan="1" colspan="1"><named-content xmlns:xlink="http://www.w3.org/1999/xlink" content-type="dwc:institutional_code" xlink:title="Port Elizabeth Museum" xlink:href="http://grbio.org/institution/port-elizabeth-museum" xlink:type="simple">PEM</named-content> R18012</th><th rowspan="1" colspan="1"><named-content xmlns:xlink="http://www.w3.org/1999/xlink" content-type="dwc:institutional_code" xlink:title="Port Elizabeth Museum" xlink:href="http://grbio.org/institution/port-elizabeth-museum" xlink:type="simple">PEM</named-content> R18013</th><th rowspan="1" colspan="1"><named-content xmlns:xlink="http://www.w3.org/1999/xlink" content-type="dwc:institutional_code" xlink:title="Port Elizabeth Museum" xlink:href="http://grbio.org/institution/port-elizabeth-museum" xlink:type="simple">PEM</named-content> R18047</th></tr><tr><th rowspan="1" colspan="1">Status</th><th rowspan="1" colspan="1">–</th><th rowspan="1" colspan="1">–</th><th rowspan="1" colspan="1">–</th><th rowspan="1" colspan="1">–</th><th rowspan="1" colspan="1">–</th><th rowspan="1" colspan="1">–</th><th rowspan="1" colspan="1">–</th><th rowspan="1" colspan="1">–</th><th rowspan="1" colspan="1">–</th><th rowspan="1" colspan="1">–</th></tr><tr><th rowspan="1" colspan="1">Sex</th><th rowspan="1" colspan="1">F</th><th rowspan="1" colspan="1">F</th><th rowspan="1" colspan="1">F</th><th rowspan="1" colspan="1">F</th><th rowspan="1" colspan="1">M</th><th rowspan="1" colspan="1">M</th><th rowspan="1" colspan="1">F</th><th rowspan="1" colspan="1">F</th><th rowspan="1" colspan="1">F</th><th rowspan="1" colspan="1">M</th></tr><tr><td rowspan="1" colspan="1">
                    <abbrev xmlns:xlink="http://www.w3.org/1999/xlink" xlink:title="snout-vent length" id="ABBRID0EZUCI" xlink:type="simple">SVL</abbrev>
                  </td><td rowspan="1" colspan="1">41.91</td><td rowspan="1" colspan="1">38.45</td><td rowspan="1" colspan="1">40.22</td><td rowspan="1" colspan="1">42.05</td><td rowspan="1" colspan="1">42</td><td rowspan="1" colspan="1">36.57</td><td rowspan="1" colspan="1">41.84</td><td rowspan="1" colspan="1">36.97</td><td rowspan="1" colspan="1">41.84</td><td rowspan="1" colspan="1">37.38</td></tr><tr><td rowspan="1" colspan="1">TAL</td><td rowspan="1" colspan="1">R 34.14</td><td rowspan="1" colspan="1">R 34.38</td><td rowspan="1" colspan="1">41.91</td><td rowspan="1" colspan="1">40.34</td><td rowspan="1" colspan="1">–</td><td rowspan="1" colspan="1">R 26.35</td><td rowspan="1" colspan="1">–</td><td rowspan="1" colspan="1">33.34</td><td rowspan="1" colspan="1">–</td><td rowspan="1" colspan="1">34.68</td></tr><tr><td rowspan="1" colspan="1">TrunkL (<abbrev xmlns:xlink="http://www.w3.org/1999/xlink" xlink:title="millimetres" id="ABBRID0ECXCI" xlink:type="simple">mm</abbrev>)</td><td rowspan="1" colspan="1">19.08</td><td rowspan="1" colspan="1">17.84</td><td rowspan="1" colspan="1">19.07</td><td rowspan="1" colspan="1">18.35</td><td rowspan="1" colspan="1">18.38</td><td rowspan="1" colspan="1">16.20</td><td rowspan="1" colspan="1">18.41</td><td rowspan="1" colspan="1">16.97</td><td rowspan="1" colspan="1">19.38</td><td rowspan="1" colspan="1">20.03</td></tr><tr><td rowspan="1" colspan="1"><abbrev xmlns:xlink="http://www.w3.org/1999/xlink" xlink:title="head length" id="ABBRID0EJYCI" xlink:type="simple">HL</abbrev> (<abbrev xmlns:xlink="http://www.w3.org/1999/xlink" xlink:title="millimetres" id="ABBRID0ENYCI" xlink:type="simple">mm</abbrev>)</td><td rowspan="1" colspan="1">10.04</td><td rowspan="1" colspan="1">9.42</td><td rowspan="1" colspan="1">9.89</td><td rowspan="1" colspan="1">11.11</td><td rowspan="1" colspan="1">11.17</td><td rowspan="1" colspan="1">10.59</td><td rowspan="1" colspan="1">11.59</td><td rowspan="1" colspan="1">10.22</td><td rowspan="1" colspan="1">11.53</td><td rowspan="1" colspan="1">10.98</td></tr><tr><td rowspan="1" colspan="1"><abbrev xmlns:xlink="http://www.w3.org/1999/xlink" xlink:title="head width" id="ABBRID0EUZCI" xlink:type="simple">HW</abbrev> (<abbrev xmlns:xlink="http://www.w3.org/1999/xlink" xlink:title="millimetres" id="ABBRID0EYZCI" xlink:type="simple">mm</abbrev>)</td><td rowspan="1" colspan="1">7.03</td><td rowspan="1" colspan="1">6.91</td><td rowspan="1" colspan="1">6.81</td><td rowspan="1" colspan="1">6.71</td><td rowspan="1" colspan="1">7.07</td><td rowspan="1" colspan="1">6.29</td><td rowspan="1" colspan="1">7.13</td><td rowspan="1" colspan="1">6.92</td><td rowspan="1" colspan="1">7.35</td><td rowspan="1" colspan="1">6.70</td></tr><tr><td rowspan="1" colspan="1"><abbrev xmlns:xlink="http://www.w3.org/1999/xlink" xlink:title="head height" id="ABBRID0E61CI" xlink:type="simple">HH</abbrev> (<abbrev xmlns:xlink="http://www.w3.org/1999/xlink" xlink:title="millimetres" id="ABBRID0ED2CI" xlink:type="simple">mm</abbrev>)</td><td rowspan="1" colspan="1">3.50</td><td rowspan="1" colspan="1">3.38</td><td rowspan="1" colspan="1">3.27</td><td rowspan="1" colspan="1">3.45</td><td rowspan="1" colspan="1">3.19</td><td rowspan="1" colspan="1">2.76</td><td rowspan="1" colspan="1">3.62</td><td rowspan="1" colspan="1">2.90</td><td rowspan="1" colspan="1">3.21</td><td rowspan="1" colspan="1">30.70</td></tr><tr><td rowspan="1" colspan="1">
                    <abbrev xmlns:xlink="http://www.w3.org/1999/xlink" xlink:title="maximum horizontal orbital diameter" id="ABBRID0EK3CI" xlink:type="simple">OD</abbrev>
                  </td><td rowspan="1" colspan="1">2.08</td><td rowspan="1" colspan="1">2.28</td><td rowspan="1" colspan="1">2.17</td><td rowspan="1" colspan="1">2.35</td><td rowspan="1" colspan="1">2.31</td><td rowspan="1" colspan="1">2.11</td><td rowspan="1" colspan="1">2.34</td><td rowspan="1" colspan="1">2.14</td><td rowspan="1" colspan="1">2.42</td><td rowspan="1" colspan="1">2.10</td></tr><tr><td rowspan="1" colspan="1">EL</td><td rowspan="1" colspan="1">0.59</td><td rowspan="1" colspan="1">0.49</td><td rowspan="1" colspan="1">0.50</td><td rowspan="1" colspan="1">0.71</td><td rowspan="1" colspan="1">0.79</td><td rowspan="1" colspan="1">0.58</td><td rowspan="1" colspan="1">0.63</td><td rowspan="1" colspan="1">0.87</td><td rowspan="1" colspan="1">0.75</td><td rowspan="1" colspan="1">0.62</td></tr><tr><td rowspan="1" colspan="1">
                    <abbrev xmlns:xlink="http://www.w3.org/1999/xlink" xlink:title="crus length" id="ABBRID0ET5CI" xlink:type="simple">CL</abbrev>
                  </td><td rowspan="1" colspan="1">8.15</td><td rowspan="1" colspan="1">7.39</td><td rowspan="1" colspan="1">8.11</td><td rowspan="1" colspan="1">8.90</td><td rowspan="1" colspan="1">8.34</td><td rowspan="1" colspan="1">7.33</td><td rowspan="1" colspan="1">7.45</td><td rowspan="1" colspan="1">8.05</td><td rowspan="1" colspan="1">8.41</td><td rowspan="1" colspan="1">7.85</td></tr><tr><td rowspan="1" colspan="1">
                    <abbrev xmlns:xlink="http://www.w3.org/1999/xlink" xlink:title="forearm length" id="ABBRID0E16CI" xlink:type="simple">FL</abbrev>
                  </td><td rowspan="1" colspan="1">10.75</td><td rowspan="1" colspan="1">8.77</td><td rowspan="1" colspan="1">9.69</td><td rowspan="1" colspan="1">10.38</td><td rowspan="1" colspan="1">11.76</td><td rowspan="1" colspan="1">10.54</td><td rowspan="1" colspan="1">12.42</td><td rowspan="1" colspan="1">11.85</td><td rowspan="1" colspan="1">12.86</td><td rowspan="1" colspan="1">12.66</td></tr><tr><td rowspan="1" colspan="1">
                    <abbrev xmlns:xlink="http://www.w3.org/1999/xlink" xlink:title="nares to eye distance" id="ABBRID0EBBDI" xlink:type="simple">NE</abbrev>
                  </td><td rowspan="1" colspan="1">2.91</td><td rowspan="1" colspan="1">2.80</td><td rowspan="1" colspan="1">2.97</td><td rowspan="1" colspan="1">3.15</td><td rowspan="1" colspan="1">3.23</td><td rowspan="1" colspan="1">3.15</td><td rowspan="1" colspan="1">3.49</td><td rowspan="1" colspan="1">2.83</td><td rowspan="1" colspan="1">3.32</td><td rowspan="1" colspan="1">3.06</td></tr><tr><td rowspan="1" colspan="1">
                    <abbrev xmlns:xlink="http://www.w3.org/1999/xlink" xlink:title="eye distance" id="ABBRID0EICDI" xlink:type="simple">SE</abbrev>
                  </td><td rowspan="1" colspan="1">3.89</td><td rowspan="1" colspan="1">3.61</td><td rowspan="1" colspan="1">3.65</td><td rowspan="1" colspan="1">4.18</td><td rowspan="1" colspan="1">4.07</td><td rowspan="1" colspan="1">3.98</td><td rowspan="1" colspan="1">4.13</td><td rowspan="1" colspan="1">3.92</td><td rowspan="1" colspan="1">4.24</td><td rowspan="1" colspan="1">4.18</td></tr><tr><td rowspan="1" colspan="1">
                    <abbrev xmlns:xlink="http://www.w3.org/1999/xlink" xlink:title="ear distance" id="ABBRID0EPDDI" xlink:type="simple">EE</abbrev>
                  </td><td rowspan="1" colspan="1">3.71</td><td rowspan="1" colspan="1">3.00</td><td rowspan="1" colspan="1">3.49</td><td rowspan="1" colspan="1">3.47</td><td rowspan="1" colspan="1">3.45</td><td rowspan="1" colspan="1">2.91</td><td rowspan="1" colspan="1">3.49</td><td rowspan="1" colspan="1">3.19</td><td rowspan="1" colspan="1">3.25</td><td rowspan="1" colspan="1">2.96</td></tr><tr><td rowspan="1" colspan="1">
                    <abbrev xmlns:xlink="http://www.w3.org/1999/xlink" xlink:title="internarial distance" id="ABBRID0EWEDI" xlink:type="simple">IN</abbrev>
                  </td><td rowspan="1" colspan="1">1.30</td><td rowspan="1" colspan="1">1.29</td><td rowspan="1" colspan="1">1.24</td><td rowspan="1" colspan="1">1.30</td><td rowspan="1" colspan="1">1.21</td><td rowspan="1" colspan="1">1.11</td><td rowspan="1" colspan="1">1.25</td><td rowspan="1" colspan="1">1.26</td><td rowspan="1" colspan="1">1.45</td><td rowspan="1" colspan="1">1.43</td></tr><tr><td rowspan="1" colspan="1">
                    <abbrev xmlns:xlink="http://www.w3.org/1999/xlink" xlink:title="interorbital distance" id="ABBRID0E4FDI" xlink:type="simple">IO</abbrev>
                  </td><td rowspan="1" colspan="1">3.71</td><td rowspan="1" colspan="1">3.57</td><td rowspan="1" colspan="1">3.78</td><td rowspan="1" colspan="1">3.16</td><td rowspan="1" colspan="1">3.06</td><td rowspan="1" colspan="1">3.03</td><td rowspan="1" colspan="1">3.29</td><td rowspan="1" colspan="1">3.19</td><td rowspan="1" colspan="1">3.46</td><td rowspan="1" colspan="1">3.04</td></tr><tr><td rowspan="1" colspan="1">N° lamellae 1<sup>st</sup> toe (Right/Left)</td><td rowspan="1" colspan="1">4/4</td><td rowspan="1" colspan="1">3/3</td><td rowspan="1" colspan="1">4/3</td><td rowspan="1" colspan="1">4/4</td><td rowspan="1" colspan="1">4/4</td><td rowspan="1" colspan="1">4/4</td><td rowspan="1" colspan="1">4/4</td><td rowspan="1" colspan="1">6/6</td><td rowspan="1" colspan="1">5/4</td><td rowspan="1" colspan="1">4/4</td></tr><tr><td rowspan="1" colspan="1">N° lamellae 4<sup>th</sup> toe (Right/Left)</td><td rowspan="1" colspan="1">6/5</td><td rowspan="1" colspan="1">5/6</td><td rowspan="1" colspan="1">5/6</td><td rowspan="1" colspan="1">6/6</td><td rowspan="1" colspan="1">7/7</td><td rowspan="1" colspan="1">6/6</td><td rowspan="1" colspan="1">7/4</td><td rowspan="1" colspan="1">5/6</td><td rowspan="1" colspan="1">6/7</td><td rowspan="1" colspan="1">7/8</td></tr><tr><td rowspan="1" colspan="1">N° lamellae 1<sup>st</sup> finger (Right/Left)</td><td rowspan="1" colspan="1">3/4</td><td rowspan="1" colspan="1">3/4</td><td rowspan="1" colspan="1">3/4</td><td rowspan="1" colspan="1">4/4</td><td rowspan="1" colspan="1">4/4</td><td rowspan="1" colspan="1">4/4</td><td rowspan="1" colspan="1">4/4</td><td rowspan="1" colspan="1">4/4</td><td rowspan="1" colspan="1">4/4</td><td rowspan="1" colspan="1">4/4</td></tr><tr><td rowspan="1" colspan="1">N° lamellae 4<sup>th</sup> finger (Right/Left)</td><td rowspan="1" colspan="1">d/6</td><td rowspan="1" colspan="1">6/6</td><td rowspan="1" colspan="1">6/6</td><td rowspan="1" colspan="1">6/6</td><td rowspan="1" colspan="1">8/8</td><td rowspan="1" colspan="1">7/7</td><td rowspan="1" colspan="1">8/8</td><td rowspan="1" colspan="1">7/7</td><td rowspan="1" colspan="1">7/7</td><td rowspan="1" colspan="1">7/7</td></tr><tr><td rowspan="1" colspan="1">N° postmental</td><td rowspan="1" colspan="1">2</td><td rowspan="1" colspan="1">1</td><td rowspan="1" colspan="1">2</td><td rowspan="1" colspan="1">3</td><td rowspan="1" colspan="1">2</td><td rowspan="1" colspan="1">2</td><td rowspan="1" colspan="1">2</td><td rowspan="1" colspan="1">3</td><td rowspan="1" colspan="1">2</td><td rowspan="1" colspan="1">2</td></tr><tr><td rowspan="1" colspan="1">N° infralabial</td><td rowspan="1" colspan="1">8</td><td rowspan="1" colspan="1">8</td><td rowspan="1" colspan="1">9</td><td rowspan="1" colspan="1">9</td><td rowspan="1" colspan="1">9</td><td rowspan="1" colspan="1">9</td><td rowspan="1" colspan="1">9</td><td rowspan="1" colspan="1">9</td><td rowspan="1" colspan="1">9</td><td rowspan="1" colspan="1">9</td></tr><tr><td rowspan="1" colspan="1">N° supralabial</td><td rowspan="1" colspan="1">10</td><td rowspan="1" colspan="1">10</td><td rowspan="1" colspan="1">10</td><td rowspan="1" colspan="1">10</td><td rowspan="1" colspan="1">9</td><td rowspan="1" colspan="1">10</td><td rowspan="1" colspan="1">9</td><td rowspan="1" colspan="1">10</td><td rowspan="1" colspan="1">9</td><td rowspan="1" colspan="1">10</td></tr><tr><td rowspan="1" colspan="1">N° internasal</td><td rowspan="1" colspan="1">1</td><td rowspan="1" colspan="1">1</td><td rowspan="1" colspan="1">1</td><td rowspan="1" colspan="1">0</td><td rowspan="1" colspan="1">1</td><td rowspan="1" colspan="1">0</td><td rowspan="1" colspan="1">0</td><td rowspan="1" colspan="1">1</td><td rowspan="1" colspan="1">1</td><td rowspan="1" colspan="1">1</td></tr><tr><td rowspan="1" colspan="1">N° scales ear to eye</td><td rowspan="1" colspan="1">13</td><td rowspan="1" colspan="1">14</td><td rowspan="1" colspan="1">15</td><td rowspan="1" colspan="1">17</td><td rowspan="1" colspan="1">17</td><td rowspan="1" colspan="1">17</td><td rowspan="1" colspan="1">18</td><td rowspan="1" colspan="1">16</td><td rowspan="1" colspan="1">15</td><td rowspan="1" colspan="1">17</td></tr><tr><td rowspan="1" colspan="1">N° scales eye to nostril</td><td rowspan="1" colspan="1">11</td><td rowspan="1" colspan="1">9</td><td rowspan="1" colspan="1">11</td><td rowspan="1" colspan="1">10</td><td rowspan="1" colspan="1">9</td><td rowspan="1" colspan="1">10</td><td rowspan="1" colspan="1">8</td><td rowspan="1" colspan="1">8</td><td rowspan="1" colspan="1">8</td><td rowspan="1" colspan="1">9</td></tr><tr><td rowspan="1" colspan="1">N° scales eye to eye</td><td rowspan="1" colspan="1">15</td><td rowspan="1" colspan="1">14</td><td rowspan="1" colspan="1">15</td><td rowspan="1" colspan="1">16</td><td rowspan="1" colspan="1">18</td><td rowspan="1" colspan="1">15</td><td rowspan="1" colspan="1">14</td><td rowspan="1" colspan="1">15</td><td rowspan="1" colspan="1">15</td><td rowspan="1" colspan="1">14</td></tr></tbody></table></table-wrap></tp:treatment-sec><tp:treatment-sec sec-type="conservation status" id="SECID0EBTDI"><title>Conservation status.</title><p>The species seems relatively common, but highly localised. Although the general habitat does not appear to be threatened, more research is needed to confirm if the species’ distribution is larger than currently known. Therefore, following the IUCN Red List guidelines (<xref ref-type="bibr" rid="B67">IUCN 2022</xref>), the species should be considered as Data Deficient (<abbrev xmlns:xlink="http://www.w3.org/1999/xlink" xlink:title="Data Deficient" id="ABBRID0ELTDI" xlink:type="simple">DD</abbrev>).</p></tp:treatment-sec><tp:treatment-sec><!--Section generated to contain objects referenced in tp:taxon-treatment.--><fig id="F3" position="float" orientation="portrait"><object-id xmlns:xlink="http://www.w3.org/1999/xlink" content-type="doi" xlink:type="simple">10.3897/zookeys.1127.84942.figure3</object-id><object-id xmlns:xlink="http://www.w3.org/1999/xlink" content-type="arpha" xlink:type="simple">109F5E50-089F-5A5D-8595-A3E6310F2E6C</object-id><label>Figure 3.</label><caption><p>Detailed views in <bold>A</bold> dorsal <bold>B</bold> frontal <bold>C</bold> lateral <bold>D</bold> posterior and <bold>E</bold> ventral of skull and <bold>F</bold> lateral, dorsal, medial and ventral of left jaw (from top to bottom) of <italic><tp:taxon-name><tp:taxon-name-part taxon-name-part-type="genus" reg="Kolekanos">K.</tp:taxon-name-part><tp:taxon-name-part taxon-name-part-type="species" reg="spinicaudus">spinicaudus</tp:taxon-name-part></tp:taxon-name></italic> sp. nov. (MNCN50769). Detailed views in <bold>G</bold> dorsal <bold>H</bold> frontal <bold>I</bold> lateral <bold>G</bold> posterior and <bold>K</bold> ventral view of skull and <bold>L</bold> lateral, dorsal, medial and ventral of left jaw (from top to bottom) of <italic><tp:taxon-name><tp:taxon-name-part taxon-name-part-type="genus" reg="Kolekanos">Kolekanos</tp:taxon-name-part><tp:taxon-name-part taxon-name-part-type="species" reg="plumicaudus">plumicaudus</tp:taxon-name-part></tp:taxon-name></italic> (MNCN50770). Abbreviations: Bc, braincase; Co, coronoid; CB, compound bone; D, dentary; EcP, ectopterygoid; EP, epipterygoid; F, frontal; J, jugal; M, maxilla; N, nasal; Ot, otostapes; P, parietal; PF, prefrontal; Pl, palatine; PM, premaxilla; PO, postorbitofrontal; Pt, pterygoid; Q, quadrate; Sp, splenial; SR, sclerotic ring; V, vomer.</p></caption><graphic xmlns:xlink="http://www.w3.org/1999/xlink" xlink:href="zookeys-1127-091_article-84942__-g003.jpg" position="float" orientation="portrait" xlink:type="simple" id="oo_764847.jpg"><uri content-type="original_file" xlink:type="simple">https://binary.pensoft.net/fig/764847</uri></graphic></fig><supplementary-material xmlns:xlink="http://www.w3.org/1999/xlink" id="S2" position="float" orientation="portrait" xlink:type="simple"><object-id content-type="doi" xlink:type="simple">10.3897/zookeys.1127.84942.suppl2</object-id><object-id content-type="arpha" xlink:type="simple">555172D1-B8A1-59D7-ADE4-1003CD29979A</object-id><label>Supplementary material 2</label><caption><p>Results of the analysis of morphometric differences between <italic><tp:taxon-name><tp:taxon-name-part taxon-name-part-type="genus" reg="Kolekanos">Kolekanos</tp:taxon-name-part></tp:taxon-name></italic> spp. and sexes</p></caption><statement content-type="dataType"><label>Data type</label><p>Morphological results.</p></statement><statement content-type="notes"><label>Explanation note</label><p>Analyses were performed using permutational ANOVAs (for <abbrev xlink:title="snout-vent length" id="ABBRID0E11DK" xlink:type="simple">SVL</abbrev>, indicated as an *, and with an associated degrees of freedom of 1,14) and ANCOVAs (all the other variables, using <abbrev xlink:title="snout-vent length" id="ABBRID0E51DK" xlink:type="simple">SVL</abbrev> as a covariate). Significant results (p-values &lt; 0.05) are highlighted in bold. For abbreviations see Material and methods section.</p></statement><media xlink:href="zookeys-1127-091_article-84942__-s002.docx" mimetype="application" mime-subtype="vnd.openxmlformats-officedocument.wordprocessingml.document" position="float" orientation="portrait" xlink:type="simple" id="oo_764853.docx"><uri content-type="original_file" xlink:type="simple">https://binary.pensoft.net/file/764853</uri></media><permissions><license xlink:type="simple"><license-p>This dataset is made available under the Open Database License (http://opendatacommons.org/licenses/odbl/1.0/). The Open Database License (ODbL) is a license agreement intended to allow users to freely share, modify, and use this Dataset while maintaining this same freedom for others, provided that the original source and author(s) are credited.</license-p></license></permissions><attrib specific-use="authors">Javier Lobón-Rovira, Werner Conradie, Ninda L. Baptista, Pedro Vaz Pinto</attrib></supplementary-material></tp:treatment-sec><ref-list><ref id="B39"><mixed-citation xmlns:xlink="http://www.w3.org/1999/xlink" xlink:type="simple"><person-group><name name-style="western"><surname>Huntley</surname><given-names>BJ</given-names></name><name name-style="western"><surname>Ferrand</surname><given-names>N</given-names></name></person-group> (<year>2019</year>) <article-title>Angolan Biodiversity: Towards a modern Synthesis.</article-title> In: <person-group><name name-style="western"><surname>Huntley</surname><given-names>BJ</given-names></name><name name-style="western"><surname>Russo</surname><given-names>V</given-names></name><name name-style="western"><surname>Lages</surname><given-names>F</given-names></name><name name-style="western"><surname>Ferrand</surname><given-names>N</given-names></name></person-group> (<role>Eds</role>) <issue-title>Biodiversity of Angola.</issue-title><source>Science and Conservation: A Modern Synthesis. Springer Nature, Cham</source>, <fpage>3</fpage>–<lpage>14</lpage>. <ext-link xlink:href="10.1007/978-3-030-03083-4_1" ext-link-type="doi" xlink:type="simple">https://doi.org/10.1007/978-3-030-03083-4_1</ext-link></mixed-citation></ref><ref id="B1"><mixed-citation xmlns:xlink="http://www.w3.org/1999/xlink" xlink:type="simple"><person-group><name name-style="western"><surname>Agarwal</surname><given-names>I</given-names></name><name name-style="western"><surname>Ceríaco</surname><given-names>LMP</given-names></name><name name-style="western"><surname>Bauer</surname><given-names>AM</given-names></name><name name-style="western"><surname>Bandeira</surname><given-names>SA</given-names></name></person-group> (<year>2017</year>) <article-title><italic><tp:taxon-name><tp:taxon-name-part taxon-name-part-type="genus">Kolekanos</tp:taxon-name-part><tp:taxon-name-part taxon-name-part-type="species">plumicaudus</tp:taxon-name-part></tp:taxon-name></italic> (Slender Feather-tailed Gecko) Habitat use.</article-title><source>Herpetological Review</source><volume>48</volume>(<issue>3</issue>): <fpage>649</fpage>–<lpage>650</lpage>.</mixed-citation></ref><ref id="B70"><mixed-citation xmlns:xlink="http://www.w3.org/1999/xlink" xlink:type="simple"><person-group><name name-style="western"><surname>Vaz Pinto</surname><given-names>P</given-names></name><name name-style="western"><surname>Conradie</surname><given-names>W</given-names></name><name name-style="western"><surname>Becker</surname><given-names>F</given-names></name><name name-style="western"><surname>Lobón-Rovira</surname><given-names>J</given-names></name></person-group> (<year>2021</year>) <article-title>Updated distribution of <italic><tp:taxon-name><tp:taxon-name-part taxon-name-part-type="genus">Kolekanus</tp:taxon-name-part><tp:taxon-name-part taxon-name-part-type="species">plumicaudus</tp:taxon-name-part></tp:taxon-name></italic> (<tp:taxon-name><tp:taxon-name-part taxon-name-part-type="suborder">Sauria</tp:taxon-name-part></tp:taxon-name>: <tp:taxon-name><tp:taxon-name-part taxon-name-part-type="family">Gekkonidae</tp:taxon-name-part></tp:taxon-name>), with some annotation on its natural history.</article-title><source>Herpetology Notes</source><volume>14</volume>: <fpage>1207</fpage>–<lpage>1212</lpage>.</mixed-citation></ref><ref id="B10"><mixed-citation xmlns:xlink="http://www.w3.org/1999/xlink" xlink:type="simple"><person-group><name name-style="western"><surname>Burgess</surname><given-names>N</given-names></name><name name-style="western"><surname>Hales</surname><given-names>JD</given-names></name><name name-style="western"><surname>Underwood</surname><given-names>E</given-names></name><name name-style="western"><surname>Dinerstein</surname><given-names>E</given-names></name><name name-style="western"><surname>Olson</surname><given-names>D</given-names></name><name name-style="western"><surname>Itoua</surname><given-names>I</given-names></name><name name-style="western"><surname>Schipper</surname><given-names>J</given-names></name><name name-style="western"><surname>Ricketts</surname><given-names>T</given-names></name><name name-style="western"><surname>Newman</surname><given-names>K</given-names></name></person-group> (<year>2004</year>) <source>Terrestrial ecoregions of Africa and Madagascar – a conservation assessment.</source><publisher-name>Island Press</publisher-name>, <publisher-loc>Washington (DC)</publisher-loc>, <size units="page">501 pp</size>.</mixed-citation></ref><ref id="B29"><mixed-citation xmlns:xlink="http://www.w3.org/1999/xlink" xlink:type="simple"><person-group><name name-style="western"><surname>Dinerstein</surname><given-names>E</given-names></name><name name-style="western"><surname>Olson</surname><given-names>D</given-names></name><name name-style="western"><surname>Joshi</surname><given-names>A</given-names></name><name name-style="western"><surname>Vynne</surname><given-names>C</given-names></name><name name-style="western"><surname>Burgess</surname><given-names>ND</given-names></name><name name-style="western"><surname>Wikramanayake</surname><given-names>E</given-names></name><name name-style="western"><surname>Hahn</surname><given-names>N</given-names></name><name name-style="western"><surname>Palminteri</surname><given-names>S</given-names></name><name name-style="western"><surname>Hedao</surname><given-names>P</given-names></name><name name-style="western"><surname>Noss</surname><given-names>R</given-names></name><name name-style="western"><surname>Hansen</surname><given-names>M</given-names></name><name name-style="western"><surname>Locke</surname><given-names>H</given-names></name><name name-style="western"><surname>Ellis</surname><given-names>EC</given-names></name><name name-style="western"><surname>Jones</surname><given-names>B</given-names></name><name name-style="western"><surname>Barber</surname><given-names>CV</given-names></name><name name-style="western"><surname>Hayes</surname><given-names>R</given-names></name><name name-style="western"><surname>Kormos</surname><given-names>C</given-names></name><name name-style="western"><surname>Martin</surname><given-names>V</given-names></name><name name-style="western"><surname>Crist</surname><given-names>E</given-names></name><name name-style="western"><surname>Sechrest</surname><given-names>W</given-names></name><name name-style="western"><surname>Price</surname><given-names>L</given-names></name><name name-style="western"><surname>Baillie</surname><given-names>JEM</given-names></name><name name-style="western"><surname>Weeden</surname><given-names>D</given-names></name><name name-style="western"><surname>Suckling</surname><given-names>K</given-names></name><name name-style="western"><surname>Davis</surname><given-names>C</given-names></name><name name-style="western"><surname>Sizer</surname><given-names>N</given-names></name><name name-style="western"><surname>Moore</surname><given-names>R</given-names></name><name name-style="western"><surname>Thau</surname><given-names>D</given-names></name><name name-style="western"><surname>Birch</surname><given-names>T</given-names></name><name name-style="western"><surname>Potapov</surname><given-names>P</given-names></name><name name-style="western"><surname>Turubanova</surname><given-names>S</given-names></name><name name-style="western"><surname>Tyukavina</surname><given-names>A</given-names></name><name name-style="western"><surname>de Souza</surname><given-names>N</given-names></name><name name-style="western"><surname>Pintea</surname><given-names>L</given-names></name><name name-style="western"><surname>Brito</surname><given-names>JC</given-names></name><name name-style="western"><surname>Llewellyn</surname><given-names>OA</given-names></name><name name-style="western"><surname>Miller</surname><given-names>AG</given-names></name><name name-style="western"><surname>Patzelt</surname><given-names>A</given-names></name><name name-style="western"><surname>Ghazanfar</surname><given-names>SA</given-names></name><name name-style="western"><surname>Timberlake</surname><given-names>J</given-names></name><name name-style="western"><surname>Klöser</surname><given-names>H</given-names></name><name name-style="western"><surname>Shennan-Farpón</surname><given-names>Y</given-names></name><name name-style="western"><surname>Kindt</surname><given-names>R</given-names></name><name name-style="western"><surname>Barnekow Lillesø</surname><given-names>JS</given-names></name><name name-style="western"><surname>van Breugel</surname><given-names>P</given-names></name><name name-style="western"><surname>Graudal</surname><given-names>L</given-names></name><name name-style="western"><surname>Voge</surname><given-names>M</given-names></name><name name-style="western"><surname>Al-Shammari</surname><given-names>KF</given-names></name><name name-style="western"><surname>Saleem</surname><given-names>M</given-names></name></person-group> (<year>2017</year>) <article-title>An Ecoregion-Based Approach to Protecting Half the Terrestrial Real.</article-title><source>Bioscience</source><volume>67</volume>(<issue>6</issue>): <fpage>534</fpage>–<lpage>545</lpage>. <ext-link xlink:href="10.1093/biosci/bix014" ext-link-type="doi" xlink:type="simple">https://doi.org/10.1093/biosci/bix014</ext-link></mixed-citation></ref><ref id="B67"><mixed-citation xmlns:xlink="http://www.w3.org/1999/xlink" xlink:type="simple">IUCN (<year>2022</year>) The IUCN Red List of Threatened Species. Version 2022-1. <ext-link xlink:href="https://www.iucnredlist.org" ext-link-type="uri" xlink:type="simple">https://www.iucnredlist.org</ext-link> [accessed 10 February 2022]</mixed-citation></ref></ref-list></tp:taxon-treatment>
